# Supplementary material for: Zanthoxylum bungeanum Waste-Derived High-Nitrogen Self-Doped Porous Carbons as Efficient Adsorbents for Methylene Blue
Source: Molecules. 2024 Apr 16;29(8):1809. doi: 10.3390/molecules29081809 (PMC11052492; doi:10.3390/molecules29081809)
Supplement: Supplementary file 1 [file molecules-29-01809-s001.zip]

Archive with 1 entries (1 files):
- molecules-2962795-supplementary.pdf
